# Supplementary material for: Transcriptomic clock predicts vascular changes of prodromal diabetic retinopathy
Source: Sci Rep. 2023 Aug 10;13:12968. doi: 10.1038/s41598-023-40328-w (PMC10415264; doi:10.1038/s41598-023-40328-w)
Supplement: Supplementary file 2 — Supplementary Table 1. [file 41598_2023_40328_MOESM2_ESM.xlsx]

## Sheet: Sheet1
Nile_Rat.ID	AcellularCapillariesDensity.mm2	MeanRBG(mg/dL)	Age.week	Diabetic.Status	Sex	Diet	RNA-seq
T389M	17.864	443.429	40	y	M	high-caloric	Yes
T407M	17.84	117.286	44	y	M	high-caloric	Yes
T391M	17.5868	277.786	40	y	M	high-caloric	Yes
T353M	17.0768	57.3846	72	n	M	high-fiber	Yes
T398F	14.5068	69.5	40	n	F	high-caloric	Yes
T370M	12.5664	225.679	60	y	M	high-caloric	Yes
T397F	12.4432	69.4286	40	n	F	high-fiber	Yes
T447M	11.935	66.1	28	n	M	high-caloric	Yes
T392F	11.8118	361.5	44	y	F	high-caloric	Yes
T348M	11.6732	57.3357	72	n	M	high-fiber	Yes
T430F	11.52	75.6429	40	n	F	high-caloric	Yes
T446M	11.4182	422.4	28	y	M	high-caloric	Yes
T410F	10.2718	91.4	52	n	F	high-caloric	Yes
T424M	10.27	56.6667	44	n	M	high-fiber	Yes
T419F	10.135	84.5	44	n	F	high-caloric	Yes
T399F	9.11	58.3333	40	n	F	high-caloric	Yes
T414F	8.725	60.8	44	n	F	high-caloric	Yes
T425M	8.47	53.6111	44	n	M	high-fiber	Yes
T404F	7.8232	56.5	44	n	F	high-fiber	Yes
T448M	7.1918	68.6	28	n	M	high-caloric	Yes
T421M	7.19	69.4444	44	n	M	high-caloric	No
T408F	7.1832	66	44	n	F	high-caloric	Yes
T396F	7.06	63.1429	40	n	F	high-fiber	Yes
T420F	6.87	71.375	44	n	F	high-caloric	Yes
T409F	6.6768	58	52	n	F	high-caloric	Yes
T427F	6.5432	59.5	44	n	F	high-fiber	No
T401F	6.2918	52	44	n	F	high-fiber	Yes
T393F	6.03	60	40	n	F	high-fiber	Yes
T445F	5.9	146.9	28	y	F	high-caloric	Yes
T411M	5.8982	126.857	44	y	M	high-caloric	Yes
T418F	5.8682	78.9444	44	n	F	high-caloric	No
T422M	2.955	61.6111	44	n	M	high-fiber	No
