# Supplementary material for: Transcriptomic clock predicts vascular changes of prodromal diabetic retinopathy
Source: Sci Rep. 2023 Aug 10;13:12968. doi: 10.1038/s41598-023-40328-w (PMC10415264; doi:10.1038/s41598-023-40328-w)
Supplement: Supplementary file 3 — Supplementary Table 2. [file 41598_2023_40328_MOESM3_ESM.xlsx]

## Sheet: Up
GO.ID	Term	Ontology	set.size	set.mean	set.sd	z.score	p.value	p.adj
GO:0014002	astrocyte development	BP	22	0.136364	0.35125	4.99969	5.74223e-07	0.00142704
GO:0006183	GTP biosynthetic process	BP	11	0.181818	0.40452	4.84164	1.28771e-06	0.00142704
GO:0043249	erythrocyte maturation	BP	11	0.181818	0.40452	4.84164	1.28771e-06	0.00142704
GO:0048570	notochord morphogenesis	BP	11	0.181818	0.40452	4.84164	1.28771e-06	0.00142704
GO:0048617	embryonic foregut morphogenesis	BP	11	0.181818	0.40452	4.84164	1.28771e-06	0.00142704
GO:0007096	regulation of exit from mitosis	BP	12	0.166667	0.389249	4.60188	4.18686e-06	0.0033142
GO:0007440	foregut morphogenesis	BP	12	0.166667	0.389249	4.60188	4.18686e-06	0.0033142
GO:0035329	hippo signaling	BP	27	0.111111	0.320256	4.40111	1.077e-05	0.00630883
GO:0010839	negative regulation of keratinocyte proliferation	BP	13	0.153846	0.375534	4.38903	1.13857e-05	0.00630883
GO:0034349	glial cell apoptotic process	BP	13	0.153846	0.375534	4.38903	1.13857e-05	0.00630883
GO:0030282	bone mineralization	BP	94	0.0638298	0.24576	4.24248	2.21067e-05	0.00912069
GO:0006152	purine nucleoside catabolic process	BP	14	0.142857	0.363137	4.19823	2.69007e-05	0.00912069
GO:0006415	translational termination	BP	14	0.142857	0.363137	4.19823	2.69007e-05	0.00912069
GO:0046130	purine ribonucleoside catabolic process	BP	14	0.142857	0.363137	4.19823	2.69007e-05	0.00912069
GO:0090128	regulation of synapse maturation	BP	14	0.142857	0.363137	4.19823	2.69007e-05	0.00912069
GO:1901070	guanosine-containing compound biosynthetic process	BP	14	0.142857	0.363137	4.19823	2.69007e-05	0.00912069
GO:0031214	biomineral tissue development	BP	123	0.0569106	0.232619	4.18929	2.79826e-05	0.00912069
GO:0051181	cofactor transport	BP	15	0.133333	0.351866	4.02579	5.67847e-05	0.0174802
GO:0060218	hematopoietic stem cell differentiation	BP	16	0.125	0.341565	3.86882	0.000109364	0.031894
GO:0097009	energy homeostasis	BP	34	0.0882353	0.287902	3.78223	0.000155427	0.0430611
GO:0060049	regulation of protein glycosylation	BP	17	0.117647	0.332106	3.72504	0.000195285	0.0491853
GO:0060841	venous blood vessel development	BP	17	0.117647	0.332106	3.72504	0.000195285	0.0491853

## Sheet: Down
GO.ID	Term	Ontology	set.size	set.mean	set.sd	z.score	p.value	p.adj
GO:0036297	interstrand cross-link repair	BP	15	0.133333	0.351866	6.95686	3.47944e-12	1.92796e-08
GO:0010569	regulation of double-strand break repair via homologous recombination	BP	22	0.0909091	0.294245	5.63836	1.71677e-08	4.75631e-05
GO:1901522	positive regulation of transcription from RNA polymerase II promoter involved in cellular response to chemical stimulus	BP	23	0.0869565	0.288104	5.4996	3.80652e-08	7.03064e-05
GO:0090200	positive regulation of release of cytochrome c from mitochondria	BP	26	0.0769231	0.271746	5.13076	2.88573e-07	0.000399746
GO:0030968	endoplasmic reticulum unfolded protein response	BP	59	0.0508475	0.221572	4.92638	8.37685e-07	0.000810553
GO:0032459	regulation of protein oligomerization	BP	28	0.0714286	0.262265	4.91725	8.77697e-07	0.000810553
GO:0034620	cellular response to unfolded protein	BP	61	0.0491803	0.218039	4.8268	1.38746e-06	0.00109827
GO:0000038	very long-chain fatty acid metabolic process	BP	30	0.0666667	0.253708	4.72454	2.30634e-06	0.00159743
GO:0043330	response to exogenous dsRNA	BP	32	0.0625	0.245935	4.54937	5.38064e-06	0.00331268
GO:0035967	cellular response to topologically incorrect protein	BP	75	0.04	0.197279	4.23845	2.2507e-05	0.0124711
GO:2000779	regulation of double-strand break repair	BP	37	0.0540541	0.229243	4.17235	3.01471e-05	0.0151859
GO:1903146	regulation of mitophagy	BP	39	0.0512821	0.223456	4.04117	5.31845e-05	0.0177498
GO:0010506	regulation of autophagy	BP	196	0.0255102	0.158073	4.01827	5.86277e-05	0.0177498
GO:0034244	negative regulation of transcription elongation from RNA polymerase II promoter	BP	11	0.0909091	0.301511	3.98574	6.72704e-05	0.0177498
GO:0035872	nucleotide-binding domain, leucine rich repeat containing receptor signaling pathway	BP	11	0.0909091	0.301511	3.98574	6.72704e-05	0.0177498
GO:0042048	olfactory behavior	BP	11	0.0909091	0.301511	3.98574	6.72704e-05	0.0177498
GO:0043476	pigment accumulation	BP	11	0.0909091	0.301511	3.98574	6.72704e-05	0.0177498
GO:0043482	cellular pigment accumulation	BP	11	0.0909091	0.301511	3.98574	6.72704e-05	0.0177498
GO:0051195	negative regulation of cofactor metabolic process	BP	11	0.0909091	0.301511	3.98574	6.72704e-05	0.0177498
GO:0051198	negative regulation of coenzyme metabolic process	BP	11	0.0909091	0.301511	3.98574	6.72704e-05	0.0177498
GO:0097066	response to thyroid hormone	BP	11	0.0909091	0.301511	3.98574	6.72704e-05	0.0177498
GO:0034976	response to endoplasmic reticulum stress	BP	200	0.025	0.156517	3.95791	7.56094e-05	0.0190433
GO:0000724	double-strand break repair via homologous recombination	BP	86	0.0348837	0.184561	3.87397	0.000107076	0.0199186
GO:0000725	recombinational repair	BP	86	0.0348837	0.184561	3.87397	0.000107076	0.0199186
GO:0010559	regulation of glycoprotein biosynthetic process	BP	42	0.047619	0.21554	3.86123	0.000112818	0.0199186
GO:0090199	regulation of release of cytochrome c from mitochondria	BP	42	0.047619	0.21554	3.86123	0.000112818	0.0199186
GO:0006986	response to unfolded protein	BP	88	0.0340909	0.182503	3.81457	0.000136422	0.0199186
GO:0006956	complement activation	BP	43	0.0465116	0.213083	3.80521	0.000141682	0.0199186
GO:0000722	telomere maintenance via recombination	BP	12	0.0833333	0.288675	3.79543	0.000147385	0.0199186
GO:0009226	nucleotide-sugar biosynthetic process	BP	12	0.0833333	0.288675	3.79543	0.000147385	0.0199186
GO:0033083	regulation of immature T cell proliferation	BP	12	0.0833333	0.288675	3.79543	0.000147385	0.0199186
GO:0034134	toll-like receptor 2 signaling pathway	BP	12	0.0833333	0.288675	3.79543	0.000147385	0.0199186
GO:0039694	viral RNA genome replication	BP	12	0.0833333	0.288675	3.79543	0.000147385	0.0199186
GO:0039703	RNA replication	BP	12	0.0833333	0.288675	3.79543	0.000147385	0.0199186
GO:0042219	cellular modified amino acid catabolic process	BP	12	0.0833333	0.288675	3.79543	0.000147385	0.0199186
GO:0042761	very long-chain fatty acid biosynthetic process	BP	12	0.0833333	0.288675	3.79543	0.000147385	0.0199186
GO:0045346	regulation of MHC class II biosynthetic process	BP	12	0.0833333	0.288675	3.79543	0.000147385	0.0199186
GO:0045625	regulation of T-helper 1 cell differentiation	BP	12	0.0833333	0.288675	3.79543	0.000147385	0.0199186
GO:0046479	glycosphingolipid catabolic process	BP	12	0.0833333	0.288675	3.79543	0.000147385	0.0199186
GO:0090005	negative regulation of establishment of protein localization to plasma membrane	BP	12	0.0833333	0.288675	3.79543	0.000147385	0.0199186
GO:0090141	positive regulation of mitochondrial fission	BP	12	0.0833333	0.288675	3.79543	0.000147385	0.0199186
GO:0010561	negative regulation of glycoprotein biosynthetic process	BP	13	0.0769231	0.27735	3.62672	0.000287041	0.0324591
GO:0030497	fatty acid elongation	BP	13	0.0769231	0.27735	3.62672	0.000287041	0.0324591
GO:0032462	regulation of protein homooligomerization	BP	13	0.0769231	0.27735	3.62672	0.000287041	0.0324591
GO:0032785	negative regulation of DNA-templated transcription, elongation	BP	13	0.0769231	0.27735	3.62672	0.000287041	0.0324591
GO:0033079	immature T cell proliferation	BP	13	0.0769231	0.27735	3.62672	0.000287041	0.0324591
GO:0043923	positive regulation by host of viral transcription	BP	13	0.0769231	0.27735	3.62672	0.000287041	0.0324591
GO:0045342	MHC class II biosynthetic process	BP	13	0.0769231	0.27735	3.62672	0.000287041	0.0324591
GO:0055089	fatty acid homeostasis	BP	13	0.0769231	0.27735	3.62672	0.000287041	0.0324591
GO:1903018	regulation of glycoprotein metabolic process	BP	47	0.0425532	0.20403	3.59816	0.000320479	0.0355155

## Sheet: Up-Down
GO.ID	Term	Ontology	set.size	set.mean	set.sd	z.score	p.value	p.adj
GO:0022900	electron transport chain	BP	57	0.0701754	0.257713	8.3184	0	0
GO:0022904	respiratory electron transport chain	BP	52	0.0769231	0.269069	8.7501	0	0
GO:0042407	cristae formation	BP	14	0.142857	0.363137	8.61781	0	0
GO:0042775	mitochondrial ATP synthesis coupled electron transport	BP	36	0.0833333	0.280306	7.91419	2.44249e-15	3.38346e-12
GO:0042773	ATP synthesis coupled electron transport	BP	37	0.0810811	0.276725	7.79673	6.43929e-15	7.13603e-12
GO:0070208	protein heterotrimerization	BP	18	0.111111	0.323381	7.54378	4.57412e-14	4.2242e-11
GO:0007007	inner mitochondrial membrane organization	BP	21	0.0952381	0.300793	6.94501	3.78431e-12	2.99555e-09
GO:0070206	protein trimerization	BP	48	0.0625	0.244623	6.75089	1.46945e-11	1.01778e-08
GO:0006221	pyrimidine nucleotide biosynthetic process	BP	23	0.0869565	0.288104	6.61123	3.81144e-11	2.34658e-08
GO:0006119	oxidative phosphorylation	BP	58	0.0517241	0.223404	6.06327	1.3338e-09	7.3906e-07
GO:0072528	pyrimidine-containing compound biosynthetic process	BP	28	0.0714286	0.262265	5.93537	2.93182e-09	1.47684e-06
GO:0006220	pyrimidine nucleotide metabolic process	BP	30	0.0666667	0.253708	5.71225	1.11492e-08	5.14812e-06
GO:0009124	nucleoside monophosphate biosynthetic process	BP	70	0.0428571	0.203997	5.43376	5.51802e-08	2.35195e-05
GO:0045333	cellular respiration	BP	125	0.032	0.176708	5.25733	1.4616e-07	5.78481e-05
GO:0006677	glycosylceramide metabolic process	BP	11	0.0909091	0.301511	4.78751	1.68862e-06	0.000406811
GO:0014820	tonic smooth muscle contraction	BP	11	0.0909091	0.301511	4.78751	1.68862e-06	0.000406811
GO:0019627	urea metabolic process	BP	11	0.0909091	0.301511	4.78751	1.68862e-06	0.000406811
GO:0032026	response to magnesium ion	BP	11	0.0909091	0.301511	4.78751	1.68862e-06	0.000406811
GO:0032060	bleb assembly	BP	11	0.0909091	0.301511	4.78751	1.68862e-06	0.000406811
GO:0032570	response to progesterone	BP	11	0.0909091	0.301511	4.78751	1.68862e-06	0.000406811
GO:0033631	cell-cell adhesion mediated by integrin	BP	11	0.0909091	0.301511	4.78751	1.68862e-06	0.000406811
GO:0036093	germ cell proliferation	BP	11	0.0909091	0.301511	4.78751	1.68862e-06	0.000406811
GO:0043589	skin morphogenesis	BP	11	0.0909091	0.301511	4.78751	1.68862e-06	0.000406811
GO:0009123	nucleoside monophosphate metabolic process	BP	215	0.0232558	0.151067	4.77862	1.76501e-06	0.000407496
GO:0006531	aspartate metabolic process	BP	12	0.0833333	0.288675	4.5663	4.96416e-06	0.000785897
GO:0006744	ubiquinone biosynthetic process	BP	12	0.0833333	0.288675	4.5663	4.96416e-06	0.000785897
GO:0007216	G-protein coupled glutamate receptor signaling pathway	BP	12	0.0833333	0.288675	4.5663	4.96416e-06	0.000785897
GO:0009263	deoxyribonucleotide biosynthetic process	BP	12	0.0833333	0.288675	4.5663	4.96416e-06	0.000785897
GO:0016137	glycoside metabolic process	BP	12	0.0833333	0.288675	4.5663	4.96416e-06	0.000785897
GO:0042362	fat-soluble vitamin biosynthetic process	BP	12	0.0833333	0.288675	4.5663	4.96416e-06	0.000785897
GO:0046479	glycosphingolipid catabolic process	BP	12	0.0833333	0.288675	4.5663	4.96416e-06	0.000785897
GO:0060391	positive regulation of SMAD protein import into nucleus	BP	12	0.0833333	0.288675	4.5663	4.96416e-06	0.000785897
GO:0060396	growth hormone receptor signaling pathway	BP	12	0.0833333	0.288675	4.5663	4.96416e-06	0.000785897
GO:0071378	cellular response to growth hormone stimulus	BP	12	0.0833333	0.288675	4.5663	4.96416e-06	0.000785897
GO:0071712	ER-associated misfolded protein catabolic process	BP	12	0.0833333	0.288675	4.5663	4.96416e-06	0.000785897
GO:0000052	citrulline metabolic process	BP	13	0.0769231	0.27735	4.37044	1.23996e-05	0.0015268
GO:0006743	ubiquinone metabolic process	BP	13	0.0769231	0.27735	4.37044	1.23996e-05	0.0015268
GO:0009143	nucleoside triphosphate catabolic process	BP	13	0.0769231	0.27735	4.37044	1.23996e-05	0.0015268
GO:0010935	regulation of macrophage cytokine production	BP	13	0.0769231	0.27735	4.37044	1.23996e-05	0.0015268
GO:0010960	magnesium ion homeostasis	BP	13	0.0769231	0.27735	4.37044	1.23996e-05	0.0015268
GO:0042428	serotonin metabolic process	BP	13	0.0769231	0.27735	4.37044	1.23996e-05	0.0015268
GO:0071941	nitrogen cycle metabolic process	BP	13	0.0769231	0.27735	4.37044	1.23996e-05	0.0015268
GO:0072529	pyrimidine-containing compound catabolic process	BP	13	0.0769231	0.27735	4.37044	1.23996e-05	0.0015268
GO:1901663	quinone biosynthetic process	BP	13	0.0769231	0.27735	4.37044	1.23996e-05	0.0015268
GO:1903337	positive regulation of vacuolar transport	BP	13	0.0769231	0.27735	4.37044	1.23996e-05	0.0015268
GO:0072527	pyrimidine-containing compound metabolic process	BP	49	0.0408163	0.199915	4.30701	1.65476e-05	0.00199327
GO:0006309	apoptotic DNA fragmentation	BP	14	0.0714286	0.267261	4.19535	2.72445e-05	0.00239622
GO:0009220	pyrimidine ribonucleotide biosynthetic process	BP	14	0.0714286	0.267261	4.19535	2.72445e-05	0.00239622
GO:0019377	glycolipid catabolic process	BP	14	0.0714286	0.267261	4.19535	2.72445e-05	0.00239622
GO:0035493	SNARE complex assembly	BP	14	0.0714286	0.267261	4.19535	2.72445e-05	0.00239622
GO:0045760	positive regulation of action potential	BP	14	0.0714286	0.267261	4.19535	2.72445e-05	0.00239622
GO:0045989	positive regulation of striated muscle contraction	BP	14	0.0714286	0.267261	4.19535	2.72445e-05	0.00239622
GO:0046132	pyrimidine ribonucleoside biosynthetic process	BP	14	0.0714286	0.267261	4.19535	2.72445e-05	0.00239622
GO:0046514	ceramide catabolic process	BP	14	0.0714286	0.267261	4.19535	2.72445e-05	0.00239622
GO:0060307	regulation of ventricular cardiac muscle cell membrane repolarization	BP	14	0.0714286	0.267261	4.19535	2.72445e-05	0.00239622
GO:0060390	regulation of SMAD protein import into nucleus	BP	14	0.0714286	0.267261	4.19535	2.72445e-05	0.00239622
GO:0070166	enamel mineralization	BP	14	0.0714286	0.267261	4.19535	2.72445e-05	0.00239622
GO:0071498	cellular response to fluid shear stress	BP	14	0.0714286	0.267261	4.19535	2.72445e-05	0.00239622
GO:0099625	ventricular cardiac muscle cell membrane repolarization	BP	14	0.0714286	0.267261	4.19535	2.72445e-05	0.00239622
GO:1901018	positive regulation of potassium ion transmembrane transporter activity	BP	14	0.0714286	0.267261	4.19535	2.72445e-05	0.00239622
GO:1901160	primary amino compound metabolic process	BP	14	0.0714286	0.267261	4.19535	2.72445e-05	0.00239622
GO:1902914	regulation of protein polyubiquitination	BP	14	0.0714286	0.267261	4.19535	2.72445e-05	0.00239622
GO:2000369	regulation of clathrin-dependent endocytosis	BP	14	0.0714286	0.267261	4.19535	2.72445e-05	0.00239622
GO:0009147	pyrimidine nucleoside triphosphate metabolic process	BP	15	0.0666667	0.258199	4.03754	5.40157e-05	0.00410001
GO:0009218	pyrimidine ribonucleotide metabolic process	BP	15	0.0666667	0.258199	4.03754	5.40157e-05	0.00410001
GO:0010934	macrophage cytokine production	BP	15	0.0666667	0.258199	4.03754	5.40157e-05	0.00410001
GO:0015693	magnesium ion transport	BP	15	0.0666667	0.258199	4.03754	5.40157e-05	0.00410001
GO:0030322	stabilization of membrane potential	BP	15	0.0666667	0.258199	4.03754	5.40157e-05	0.00410001
GO:0042748	circadian sleep/wake cycle, non-REM sleep	BP	15	0.0666667	0.258199	4.03754	5.40157e-05	0.00410001
GO:0060416	response to growth hormone	BP	15	0.0666667	0.258199	4.03754	5.40157e-05	0.00410001
GO:1900101	regulation of endoplasmic reticulum unfolded protein response	BP	15	0.0666667	0.258199	4.03754	5.40157e-05	0.00410001
GO:1902259	regulation of delayed rectifier potassium channel activity	BP	15	0.0666667	0.258199	4.03754	5.40157e-05	0.00410001
GO:2001241	positive regulation of extrinsic apoptotic signaling pathway in absence of ligand	BP	15	0.0666667	0.258199	4.03754	5.40157e-05	0.00410001
GO:0031338	regulation of vesicle fusion	BP	56	0.0357143	0.187256	3.97276	7.10438e-05	0.00517966
GO:0035904	aorta development	BP	56	0.0357143	0.187256	3.97276	7.10438e-05	0.00517966
GO:0071230	cellular response to amino acid stimulus	BP	56	0.0357143	0.187256	3.97276	7.10438e-05	0.00517966
GO:0006206	pyrimidine nucleobase metabolic process	BP	16	0.0625	0.25	3.89426	9.84997e-05	0.0069087
GO:0046134	pyrimidine nucleoside biosynthetic process	BP	16	0.0625	0.25	3.89426	9.84997e-05	0.0069087
GO:2000641	regulation of early endosome to late endosome transport	BP	16	0.0625	0.25	3.89426	9.84997e-05	0.0069087
GO:0000737	DNA catabolic process, endonucleolytic	BP	17	0.0588235	0.242536	3.76337	0.000167642	0.0108012
GO:0006525	arginine metabolic process	BP	17	0.0588235	0.242536	3.76337	0.000167642	0.0108012
GO:0010867	positive regulation of triglyceride biosynthetic process	BP	17	0.0588235	0.242536	3.76337	0.000167642	0.0108012
GO:0050650	chondroitin sulfate proteoglycan biosynthetic process	BP	17	0.0588235	0.242536	3.76337	0.000167642	0.0108012
GO:0051531	NFAT protein import into nucleus	BP	17	0.0588235	0.242536	3.76337	0.000167642	0.0108012
GO:0090140	regulation of mitochondrial fission	BP	17	0.0588235	0.242536	3.76337	0.000167642	0.0108012
GO:0099623	regulation of cardiac muscle cell membrane repolarization	BP	17	0.0588235	0.242536	3.76337	0.000167642	0.0108012
GO:1901657	glycosyl compound metabolic process	BP	302	0.0165563	0.127813	3.73534	0.00018746	0.0118833
GO:0009161	ribonucleoside monophosphate metabolic process	BP	208	0.0192308	0.137666	3.73365	0.000188726	0.0118833
GO:0015980	energy derivation by oxidation of organic compounds	BP	209	0.0191388	0.137342	3.72059	0.000198761	0.0123745
GO:0009084	glutamine family amino acid biosynthetic process	BP	18	0.0555556	0.235702	3.64313	0.000269348	0.0155464
GO:0009110	vitamin biosynthetic process	BP	18	0.0555556	0.235702	3.64313	0.000269348	0.0155464
GO:0009200	deoxyribonucleoside triphosphate metabolic process	BP	18	0.0555556	0.235702	3.64313	0.000269348	0.0155464
GO:0033622	integrin activation	BP	18	0.0555556	0.235702	3.64313	0.000269348	0.0155464
GO:0071218	cellular response to misfolded protein	BP	18	0.0555556	0.235702	3.64313	0.000269348	0.0155464
GO:0098901	regulation of cardiac muscle cell action potential	BP	18	0.0555556	0.235702	3.64313	0.000269348	0.0155464
GO:0099622	cardiac muscle cell membrane repolarization	BP	18	0.0555556	0.235702	3.64313	0.000269348	0.0155464
GO:0043200	response to amino acid	BP	65	0.0307692	0.174036	3.62053	0.000293997	0.0166228
GO:0060395	SMAD protein signal transduction	BP	65	0.0307692	0.174036	3.62053	0.000293997	0.0166228
GO:0009156	ribonucleoside monophosphate biosynthetic process	BP	66	0.030303	0.172733	3.58562	0.000336284	0.0188217
GO:0009141	nucleoside triphosphate metabolic process	BP	223	0.0179372	0.133022	3.54605	0.000391045	0.0216678
GO:0002719	negative regulation of cytokine production involved in immune response	BP	19	0.0526316	0.229416	3.53213	0.000412231	0.0221764
GO:0015012	heparan sulfate proteoglycan biosynthetic process	BP	19	0.0526316	0.229416	3.53213	0.000412231	0.0221764
GO:0046131	pyrimidine ribonucleoside metabolic process	BP	19	0.0526316	0.229416	3.53213	0.000412231	0.0221764
GO:0051384	response to glucocorticoid	BP	68	0.0294118	0.170214	3.51794	0.000434908	0.0231714
GO:0051492	regulation of stress fiber assembly	BP	70	0.0285714	0.167802	3.45298	0.000554434	0.0292583
GO:0007263	nitric oxide mediated signal transduction	BP	20	0.05	0.223607	3.42921	0.000605339	0.029683
GO:0007289	spermatid nucleus differentiation	BP	20	0.05	0.223607	3.42921	0.000605339	0.029683
GO:0030149	sphingolipid catabolic process	BP	20	0.05	0.223607	3.42921	0.000605339	0.029683
GO:0034405	response to fluid shear stress	BP	20	0.05	0.223607	3.42921	0.000605339	0.029683
GO:0034505	tooth mineralization	BP	20	0.05	0.223607	3.42921	0.000605339	0.029683
GO:0070633	transepithelial transport	BP	20	0.05	0.223607	3.42921	0.000605339	0.029683
GO:1903649	regulation of cytoplasmic transport	BP	20	0.05	0.223607	3.42921	0.000605339	0.029683
GO:2000209	regulation of anoikis	BP	20	0.05	0.223607	3.42921	0.000605339	0.029683
GO:0031960	response to corticosteroid	BP	71	0.028169	0.166633	3.42145	0.000622873	0.0302749
GO:0007184	SMAD protein import into nucleus	BP	21	0.047619	0.218218	3.33341	0.000857883	0.0386466
GO:0010866	regulation of triglyceride biosynthetic process	BP	21	0.047619	0.218218	3.33341	0.000857883	0.0386466
GO:0045671	negative regulation of osteoclast differentiation	BP	21	0.047619	0.218218	3.33341	0.000857883	0.0386466
GO:0048488	synaptic vesicle endocytosis	BP	21	0.047619	0.218218	3.33341	0.000857883	0.0386466
GO:0050951	sensory perception of temperature stimulus	BP	21	0.047619	0.218218	3.33341	0.000857883	0.0386466
GO:0051788	response to misfolded protein	BP	21	0.047619	0.218218	3.33341	0.000857883	0.0386466
GO:0071470	cellular response to osmotic stress	BP	21	0.047619	0.218218	3.33341	0.000857883	0.0386466
GO:0086005	ventricular cardiac muscle cell action potential	BP	21	0.047619	0.218218	3.33341	0.000857883	0.0386466
GO:0097186	amelogenesis	BP	21	0.047619	0.218218	3.33341	0.000857883	0.0386466
GO:0035967	cellular response to topologically incorrect protein	BP	75	0.0266667	0.162192	3.30125	0.000962566	0.0430127

## Sheet: Down-Up
GO.ID	Term	Ontology	set.size	set.mean	set.sd	z.score	p.value	p.adj
GO:0014041	regulation of neuron maturation	BP	12	0.166667	0.389249	9.27207	0	0
GO:1903429	regulation of cell maturation	BP	22	0.0909091	0.294245	6.71934	1.82545e-11	5.05741e-08
GO:0071260	cellular response to mechanical stimulus	BP	24	0.0833333	0.28233	6.40866	1.46803e-10	2.71145e-07
GO:0006383	transcription from RNA polymerase III promoter	BP	28	0.0714286	0.262265	5.88767	3.91671e-09	5.42562e-06
GO:0071542	dopaminergic neuron differentiation	BP	37	0.0540541	0.229243	5.03252	4.84083e-07	0.00053646
GO:0006271	DNA strand elongation involved in DNA replication	BP	11	0.0909091	0.301511	4.74988	2.03535e-06	0.000833332
GO:0006335	DNA replication-dependent nucleosome assembly	BP	11	0.0909091	0.301511	4.74988	2.03535e-06	0.000833332
GO:0021892	cerebral cortex GABAergic interneuron differentiation	BP	11	0.0909091	0.301511	4.74988	2.03535e-06	0.000833332
GO:0032490	detection of molecule of bacterial origin	BP	11	0.0909091	0.301511	4.74988	2.03535e-06	0.000833332
GO:0034723	DNA replication-dependent nucleosome organization	BP	11	0.0909091	0.301511	4.74988	2.03535e-06	0.000833332
GO:1904948	midbrain dopaminergic neuron differentiation	BP	11	0.0909091	0.301511	4.74988	2.03535e-06	0.000833332
GO:2000780	negative regulation of double-strand break repair	BP	11	0.0909091	0.301511	4.74988	2.03535e-06	0.000833332
GO:2001223	negative regulation of neuron migration	BP	11	0.0909091	0.301511	4.74988	2.03535e-06	0.000833332
GO:0001954	positive regulation of cell-matrix adhesion	BP	41	0.0487805	0.218085	4.74302	2.10551e-06	0.000833332
GO:0042551	neuron maturation	BP	44	0.0454545	0.210707	4.55117	5.33478e-06	0.00155529
GO:0000394	RNA splicing, via endonucleolytic cleavage and ligation	BP	12	0.0833333	0.288675	4.53014	5.89446e-06	0.00155529
GO:0042219	cellular modified amino acid catabolic process	BP	12	0.0833333	0.288675	4.53014	5.89446e-06	0.00155529
GO:0045738	negative regulation of DNA repair	BP	12	0.0833333	0.288675	4.53014	5.89446e-06	0.00155529
GO:0045906	negative regulation of vasoconstriction	BP	12	0.0833333	0.288675	4.53014	5.89446e-06	0.00155529
GO:0090141	positive regulation of mitochondrial fission	BP	12	0.0833333	0.288675	4.53014	5.89446e-06	0.00155529
GO:2000765	regulation of cytoplasmic translation	BP	12	0.0833333	0.288675	4.53014	5.89446e-06	0.00155529
GO:0002551	mast cell chemotaxis	BP	13	0.0769231	0.27735	4.33558	1.45377e-05	0.00309821
GO:0032769	negative regulation of monooxygenase activity	BP	13	0.0769231	0.27735	4.33558	1.45377e-05	0.00309821
GO:0045655	regulation of monocyte differentiation	BP	13	0.0769231	0.27735	4.33558	1.45377e-05	0.00309821
GO:0060263	regulation of respiratory burst	BP	13	0.0769231	0.27735	4.33558	1.45377e-05	0.00309821
GO:1901028	regulation of mitochondrial outer membrane permeabilization involved in apoptotic signaling pathway	BP	13	0.0769231	0.27735	4.33558	1.45377e-05	0.00309821
GO:0001510	RNA methylation	BP	48	0.0416667	0.201941	4.32256	1.54233e-05	0.0031652
GO:0006972	hyperosmotic response	BP	14	0.0714286	0.267261	4.16164	3.1597e-05	0.00500226
GO:0021889	olfactory bulb interneuron differentiation	BP	14	0.0714286	0.267261	4.16164	3.1597e-05	0.00500226
GO:0035728	response to hepatocyte growth factor	BP	14	0.0714286	0.267261	4.16164	3.1597e-05	0.00500226
GO:0035729	cellular response to hepatocyte growth factor stimulus	BP	14	0.0714286	0.267261	4.16164	3.1597e-05	0.00500226
GO:0044273	sulfur compound catabolic process	BP	14	0.0714286	0.267261	4.16164	3.1597e-05	0.00500226
GO:0097154	GABAergic neuron differentiation	BP	14	0.0714286	0.267261	4.16164	3.1597e-05	0.00500226
GO:0097499	protein localization to nonmotile primary cilium	BP	14	0.0714286	0.267261	4.16164	3.1597e-05	0.00500226
GO:1902914	regulation of protein polyubiquitination	BP	14	0.0714286	0.267261	4.16164	3.1597e-05	0.00500226
GO:0002190	cap-independent translational initiation	BP	15	0.0666667	0.258199	4.00485	6.20574e-05	0.00818715
GO:0006349	regulation of gene expression by genetic imprinting	BP	15	0.0666667	0.258199	4.00485	6.20574e-05	0.00818715
GO:0006878	cellular copper ion homeostasis	BP	15	0.0666667	0.258199	4.00485	6.20574e-05	0.00818715
GO:0014733	regulation of skeletal muscle adaptation	BP	15	0.0666667	0.258199	4.00485	6.20574e-05	0.00818715
GO:0016556	mRNA modification	BP	15	0.0666667	0.258199	4.00485	6.20574e-05	0.00818715
GO:0097531	mast cell migration	BP	15	0.0666667	0.258199	4.00485	6.20574e-05	0.00818715
GO:2000001	regulation of DNA damage checkpoint	BP	15	0.0666667	0.258199	4.00485	6.20574e-05	0.00818715
GO:0070059	intrinsic apoptotic signaling pathway in response to endoplasmic reticulum stress	BP	55	0.0363636	0.188919	3.98112	6.85924e-05	0.00883884
GO:0002093	auditory receptor cell morphogenesis	BP	16	0.0625	0.25	3.8625	0.000112234	0.0117338
GO:0006336	DNA replication-independent nucleosome assembly	BP	16	0.0625	0.25	3.8625	0.000112234	0.0117338
GO:0016045	detection of bacterium	BP	16	0.0625	0.25	3.8625	0.000112234	0.0117338
GO:0034724	DNA replication-independent nucleosome organization	BP	16	0.0625	0.25	3.8625	0.000112234	0.0117338
GO:0045838	positive regulation of membrane potential	BP	16	0.0625	0.25	3.8625	0.000112234	0.0117338
GO:0048368	lateral mesoderm development	BP	16	0.0625	0.25	3.8625	0.000112234	0.0117338
GO:0051532	regulation of NFAT protein import into nucleus	BP	16	0.0625	0.25	3.8625	0.000112234	0.0117338
GO:0055070	copper ion homeostasis	BP	16	0.0625	0.25	3.8625	0.000112234	0.0117338
GO:0098543	detection of other organism	BP	16	0.0625	0.25	3.8625	0.000112234	0.0117338
GO:2000738	positive regulation of stem cell differentiation	BP	16	0.0625	0.25	3.8625	0.000112234	0.0117338
GO:0048747	muscle fiber development	BP	58	0.0344828	0.184059	3.85299	0.000116684	0.011973
GO:0048168	regulation of neuronal synaptic plasticity	BP	59	0.0338983	0.182521	3.81233	0.000137661	0.0138688
GO:0001574	ganglioside biosynthetic process	BP	17	0.0588235	0.242536	3.73244	0.000189632	0.0169476
GO:0002183	cytoplasmic translational initiation	BP	17	0.0588235	0.242536	3.73244	0.000189632	0.0169476
GO:0006825	copper ion transport	BP	17	0.0588235	0.242536	3.73244	0.000189632	0.0169476
GO:0016486	peptide hormone processing	BP	17	0.0588235	0.242536	3.73244	0.000189632	0.0169476
GO:0046827	positive regulation of protein export from nucleus	BP	17	0.0588235	0.242536	3.73244	0.000189632	0.0169476
GO:0051531	NFAT protein import into nucleus	BP	17	0.0588235	0.242536	3.73244	0.000189632	0.0169476
GO:0090140	regulation of mitochondrial fission	BP	17	0.0588235	0.242536	3.73244	0.000189632	0.0169476
GO:0006359	regulation of transcription from RNA polymerase III promoter	BP	18	0.0555556	0.235702	3.61297	0.000302713	0.0229771
GO:0010614	negative regulation of cardiac muscle hypertrophy	BP	18	0.0555556	0.235702	3.61297	0.000302713	0.0229771
GO:0022616	DNA strand elongation	BP	18	0.0555556	0.235702	3.61297	0.000302713	0.0229771
GO:0031571	mitotic G1 DNA damage checkpoint	BP	18	0.0555556	0.235702	3.61297	0.000302713	0.0229771
GO:0034390	smooth muscle cell apoptotic process	BP	18	0.0555556	0.235702	3.61297	0.000302713	0.0229771
GO:0034391	regulation of smooth muscle cell apoptotic process	BP	18	0.0555556	0.235702	3.61297	0.000302713	0.0229771
GO:0045408	regulation of interleukin-6 biosynthetic process	BP	18	0.0555556	0.235702	3.61297	0.000302713	0.0229771
GO:0045649	regulation of macrophage differentiation	BP	18	0.0555556	0.235702	3.61297	0.000302713	0.0229771
GO:0045948	positive regulation of translational initiation	BP	18	0.0555556	0.235702	3.61297	0.000302713	0.0229771
GO:0050774	negative regulation of dendrite morphogenesis	BP	18	0.0555556	0.235702	3.61297	0.000302713	0.0229771
GO:0061157	mRNA destabilization	BP	18	0.0555556	0.235702	3.61297	0.000302713	0.0229771
GO:0010822	positive regulation of mitochondrion organization	BP	133	0.0225564	0.149046	3.57971	0.00034397	0.0257559
GO:0002755	MyD88-dependent toll-like receptor signaling pathway	BP	19	0.0526316	0.229416	3.50267	0.000460619	0.0307505
GO:0010592	positive regulation of lamellipodium assembly	BP	19	0.0526316	0.229416	3.50267	0.000460619	0.0307505
GO:0030852	regulation of granulocyte differentiation	BP	19	0.0526316	0.229416	3.50267	0.000460619	0.0307505
GO:0033522	histone H2A ubiquitination	BP	19	0.0526316	0.229416	3.50267	0.000460619	0.0307505
GO:0042226	interleukin-6 biosynthetic process	BP	19	0.0526316	0.229416	3.50267	0.000460619	0.0307505
GO:0044030	regulation of DNA methylation	BP	19	0.0526316	0.229416	3.50267	0.000460619	0.0307505
GO:0044783	G1 DNA damage checkpoint	BP	19	0.0526316	0.229416	3.50267	0.000460619	0.0307505
GO:0044819	mitotic G1/S transition checkpoint	BP	19	0.0526316	0.229416	3.50267	0.000460619	0.0307505
GO:1902895	positive regulation of pri-miRNA transcription from RNA polymerase II promoter	BP	19	0.0526316	0.229416	3.50267	0.000460619	0.0307505
GO:0048813	dendrite morphogenesis	BP	141	0.0212766	0.144819	3.4361	0.00059015	0.0389288
GO:0032436	positive regulation of proteasomal ubiquitin-dependent protein catabolic process	BP	70	0.0285714	0.167802	3.42053	0.000624985	0.0407417
GO:0001774	microglial cell activation	BP	20	0.05	0.223607	3.4004	0.000672875	0.0409714
GO:0014741	negative regulation of muscle hypertrophy	BP	20	0.05	0.223607	3.4004	0.000672875	0.0409714
GO:0030488	tRNA methylation	BP	20	0.05	0.223607	3.4004	0.000672875	0.0409714
GO:0045986	negative regulation of smooth muscle contraction	BP	20	0.05	0.223607	3.4004	0.000672875	0.0409714
GO:0050779	RNA destabilization	BP	20	0.05	0.223607	3.4004	0.000672875	0.0409714
GO:0051894	positive regulation of focal adhesion assembly	BP	20	0.05	0.223607	3.4004	0.000672875	0.0409714
GO:0043502	regulation of muscle adaptation	BP	71	0.028169	0.166633	3.38918	0.000701009	0.0422206
